# Supplementary material for: Efficacy of acupuncture or moxibustion in treating senile insomnia compared with a control group: A systematic review and meta-analysis
Source: Medicine (Baltimore). 2023 Oct 20;102(42):e34842. doi: 10.1097/MD.0000000000034842 (PMC10589601; doi:10.1097/MD.0000000000034842)
Supplement: Supplementary file 2 [file medi-102-e34842-s002.xls]

## Sheet: PSQI score
acupuncture or moxibustion VS drug	NO.	study	course	Mean_experimental	SD_experimental	n_experimental	Mean_control	SD_control	n_control
	NO.1	Yuxueping2019	4w	9.07	3.52	28	9.61	3.16	28
	NO.2	Sunzhaoyuan2010	4w	9.92	2.635	40	12.3	3.25	40
	NO.4	Lishude2021	4w	6.355	3.8483	39	8.7103	3.0817	38
	NO.5	Tanzhiwei2020	4w	7.16	1.14	47	9.05	1.06	47
	NO.7	Youxuyu2019	1m	8.2	1.858	77	10.3	2.297	30
	NO.8	Zhengyi2020	20d	5.23	2.23	40	7.84	2.48	38
	NO.10	Zhanghanxiao2022	20d	2.07	2.75	57	2.54	2.98	59
acupuncture or electroacupuncture combined with medicine VS single medicine	NO.12	Daimeizhu2014	4w	5.27	1.36	44	6.54	1.58	42
	NO.13	Liyuan2022	3w	5.5	0.5	31	9.6	1.4	31
	NO.15	Niuqiyun2021	30d	5.56	1.08	30	9.96	1. 99	30
	NO.17	Wangyuliang2021	18d	7.49	2.689	30	9.38	2.463	30
	NO.20	Liuli2019	4w	5.26	1.13	39	8.85	1.09	39
acupuncture VS sham acupuncture	NO.6	Wangxiaoqiu2021	4w	8.23	3.39	30	12.41	3.15	29
acupuncture combined with other therapy VS other therapy	NO.16	Wangjie2020	40d	8.41	2. 56	80	11.95	3. 10	80

## Sheet: the rate of improvement
	Study_id	Study	experimental		control
			effective	total	effective	total
acupuncture or moxibustion VS western medicine	NO.1	Yuxueping2019	22	30	19	28
	NO.2	Sunzhaoyuan2010	33	40	27	40
	NO.3	Xuewenxiong2017	37	40	30	40
	NO.4	Lishude2021	36	39	30	38
	NO.5	Tanzhiwei2020	45	47	39	47
	NO.7	Youxuyu2019	75	77	27	30
	NO.9	Yangjingyi2020	39	40	32	40
	NO.10	Zhanghanxiao2022	50	57	54	59
acupuncture or electroacupuncture combined with medicine VS medicine alone	NO.11	Chenjuan2019	47	51	39	49
	NO.12	Daimeizhu2014	41	44	32	42
	NO.13	Liyuan2022	26	31	19	31
	NO.14	Maxinyu2021	48	50	41	50
	NO.17	Wangyuliang2021	29	30	28	30
	NO.19	Yeshulan2007	26	30	17	28
	NO.20	Liuli2019	37	39	31	39
acupuncture combined with CBI VS CBI	NO.18	Xuyanjie2018	32	43	21	43
